# Supplementary material for: Immune cell landscape in therapy-naïve squamous cell and adenocarcinomas of the lung
Source: Virchows Arch. 2018 Mar 8;472(4):589–98. doi: 10.1007/s00428-018-2326-0 (PMC5924661; doi:10.1007/s00428-018-2326-0)
Supplement: Supplementary file 2 — (XLSX 21 kb) [file 428_2018_2326_MOESM2_ESM.xlsx]

## Sheet: Blatt1
Case No	Ly in tumor	PDL1	PDL2	PD1	VISTA	CD20	CD3	CD4	CD8	CXCR3	CD25	CD27	CCR6	FOXP3	CD56	CD11b	CD14	CD15	S100prot	CD64	FASL CD95	CD103	CD33	CD23	LANGERIN	CD68	IL12	IL10	CD206	DG-TNM
	%Ly/ tumor	%TUZ	%TUZ	%TUZ	%Ly	%Ly	%Ly	%Ly	%LY	%LY	%LY	%LY	% Ly	No	No	%inTUStroma	%inTUStroma	%inTUStroma	% of Tustroma	%inTUStroma	%inTUStroma	%inTUStroma	%inTUStroma	%inTUStroma	No	%inTUStroma	%in Tucenter	%in Tucenter	%in Tucenter
17861	30	0	0	10	0	5	95	5	60	20	0	0	0	22	0	10	10	0	30	10	0	0	25	0	5	40		0	20	AC T2aN1+AIS
3522	20	0	0	20	0.1	20	80	40	40	10	5	0	0.1	16	0	20	0	20	10	0	0	0	10	0	1	30	0	0	30	AC T3N1V1
9331	10	90	0	30	5	20	80	5	60	0.1	5	0	10	63	0	5	1	3	15	10	0	0	15	5	0	10	0	0	10	CApleoAC T1N0
12022	30	50	0	50	0	20	80	10	90	15	0.1	0	0.1	67	0	40	0	20	10	0	0	0.1	0.1	1	0.1	40	0	0	30	SCC T2aN1V1
25512	60	60	0	5	10	20	80	5	70	5	1	0	0	49	0	10	10	0	40	0	0	0	10	1	0.1	50		0	10	AC T2aN1V1
36686	30	0	0	10	20	20	80	0.1	20	1	0.1	0	5	22	0	60	0	60	0.1	0.1	0.1	0	1	5	0	20	0	0	20	SCC T2N0
39508	10	1	0	20	0	20	80	10	30	0.1	0.1	0	0	13	0	0.1	0.1	0	1	1	0	0	1	1	0	40		10	10	AC T2aN0
51735	30	0	0	80	1	20	80	10	70	0.1	0	0	1	11	0	10	0	10	5	5	0	0	0	0	0	50	0	0	20	AC T1aN0
55027	5	0	0	30	0	20	80	70	20	0.1	0	0	0	15	0	50	0	5	10	10	0	0	5	0	2	40	0	0	30	AC T1aN0
70526	10	0.1	0	40	0	20	80	15	30	0	1	0	1	32	0	20	10	5	10	10	0	0	1	0	0.1	20	0	0	20	AC T1bN0
54560	70	20	0	30	10	10	80	50	30	0.1	20	0.1	10	95	0	40	5	20	10	10	0	0	10	0.1	0	50	10	0	20	AC T2aN1
11880	40	1	1	30	10	25	75	20	50	60	0.1	0	1	21	0	5	0.1	1	20	5	0	0	5	10	10	40	10	0	10	SCC T1bN0
39257	30	25	0	20	20	30	70	10	30	2	0.1	0	0.1	46	0	15	5	10	20	5	0	0	10	5	0.1	40		0	20	SCC T1aN0
51921	1	20	0	50	0	30	70	20	80	0.1	5	0	0	52	0	40	0	5	20	15	1	1	1	0.1	1	70	0	20	70	AC T2bN2
51968	40	unspec	0	30	0.1	30	70	5	30	15	1	0	1	1	0	20	0	20	5	5	0	0	5	10	0.1	30	0	0	30	SCC T2bN1
59253	15	5	0	20	0	30	70	10	30	1	0.1	0	5	6	0	2	0	2	15	5	0	0	10	1	0.1	50	0	1	50	AC T1bNx
125613	60	20	0	10	5	30	70	10	20	0.1	5	0	1	63	0.1	1	0	1	5	0	0	0	1	5	0	50	0	0	30	SCC T2N0V1
8715	50	5	0	20	5	20	70	5	40	10	0.1	0	0.1	38	0	10	0	10	30	20	0	0	5	5	5	50	10	0	10	AC T1bN1
26453	20	1	0	1	30	5	70	1	80	60	40	0	0.1	28	0	30	0	30	2	0	0	0	0	0	0	20		0	0	SCC T3N2V1M1b
3007	5	1	0	10	1	40	60	5	40	10	0	0	1	26	0.1	15	5	10	15	10	0	2	2	5	0	30	10	0	15	SCC T2bN0V1
16633	40	0	0	30	30	40	60	10	40	1	1	0	0	19	0.1	30	20	10	1	1	0	0	1	10	0	40	5	0	30	SCC T2aN0
24860	60	10	0	20	30	40	60	10	50	1	10	0	0	47	0	10	0	10	1	1	0	0	0	20	0	50		0	20	SCC T1bN1
26035	10	90	0	20	0.1	40	60	5	35	0.1	1	0	0.1	14	0	40	30	5	10	10	0	0	10	0.1	0.1	20		0	20	AC T2bN0
29526	30	5	0	30	20	40	60	5	20	10	5	0	10		0	5	5	0.1	10	10	0	0	5	5	1	40	0	0	20	SCC T2N0
31461	30	0	10	5	10	40	60	5	30	5	5	0	20	21	1	10	0	10	15	10	0	0	5	0.1	0.1	40	0	0	30	SCC T3N0V1
35202	30	0	0	2	5	40	60	5	25	1	5	0	0.1	80	0	15	10	5	20	5	0	0	10	5	15	10	0	0	10	SCC T2aN0V1
42616	30	30	0	20	0	40	60	20	10	1	1	0	0	25	0	10	1	10	10	2	0	0	5	5	0	50		20	40	AC T2aN0V1
42789	10	0.1	0	20	1	40	60	30	30	5	1	0	5	18	0	2	0	2	1	0	0	0	1	10	0.1	20	0	1	20	SCC T2aN1
58035	30	0	0	25	0	40	60	20	40	5	0.1	0	5	14	0.1	10	0	5	1	0	0	0	1	0.1	0	30	0	0	30	AC T1aN0
59776	20	0	0	20	1	40	60	30	10	2	2	0	2	26	0.1	5	1	1	5	1	0	0	5	2	2	40	5	10	40	AC T2aN0
59636	5	70	0	1	0.1	30	60	20	20	10	0.1	0	5	8	0.1	10	1	10	1	1	0	0	0	1	1	30	0	0.1	5	SCC T2aN0V1
60662	10	1	0	5	0	30	60	30	10	0.1	2	0	0.1	34	0.1	1	0	1	5	0.1	0	0	0.1	1	0.1	20	1	1	20	ACT1aN0
15354	30	5	0	30	10	20	60	10	50	20	0.1	0	1	28	0	50	0	10	20	5	0	1	5	5	0.1	40	5	0	10	AC T2aN0V1
62049	10	0	0	20	5	20	60	1	50	10	1	0	30	8	0	5	0	5	10	1	0	0	1	0.1	1	50	0	0	50	SCC T3N1
20798	70	25		1	30	15	60	1	30	2	3	0	5		0.1	10	10	10	20	20	0	0	1	0.1	0.1	30	20	0	30	SCC T2N1
19474	10	20	0	10	1	50	50	20	70	50	30	0	1	75	0	5	5	0	5	5	0	0	0	2	0	30	10	0	0	SCC T1aN1
23930	10	1	0	10	1	50	50	10	40	5	5	0	0	23	0	15	10	1	10	0	0	0	5	5	1	20		0	20	AC T2aN1
63944	30	0	0	20	2	40	50	30	20	10	5	0	5	66	0	10	0	10	20	1	0	0	20	5	10	40	10	0	40	AC T3N0
63714	15	1	0	15	5	30	50	5	20	1	1	0	20	38	0.1	30	10	30	15	15	0	0	10	1	0.1	30	0	0	30	AC T1bN0V1
84697	50	10	0	15	70	20	50	1	30	5	2	0	2		0	10	10	5	5	5	0	0	2	1	0.1	25	0	0	25	SCC T2bN1
1701	20	0	0	20	2	60	40	5	35	10	0	0	0	39	0	5	0	5	5	5	0	0.1	0	1	0.1	20	0	0	10	SCC T1bN0
2205	15	0	0	20	0	60	40	10	30	5	0	0	0	10	0	40	0	20	5	2	0	0	3	1	1	40	0	0	20	AC T2aN2
44543	30	0	0	30	5	60	40	10	20	10	1	0	0	14	0	40	10	30	10	5	0	0	10	5	0	20		0	5	AC T3N0V1
3140	60	0	0	25	0	70	30	10	30	50	0	0	0.1	21	0	5	0	5	1	1	0	0	1	15	0.1	20	20	0	0	SCC T2aN0
6991	30	0	0	10	0	70	30	20	10	10	0.1	0	0	37	0	2	1	1	10	1	0	0	1	20	8	20	5	0	20	AC T1aN0
18142	40	0	0	1	5	70	30	0.1	20	1	2	0	10	34	0	30	0	20	5	0	0	0	1	5	0	40	0	5	20	AC T2aN0
133578	70	0	0	10	0	70	30	5	10	0	0.1	0	10	22	0.1	0.1	0	0.1	2	0.1	0	0	1	50	0.1	30	5	1	30	AC T1aN0
40566	20	0.1	0	20	0	75	25	0.1	25	0	0.1	0	0	0.1	0	0.1	0.1	0	1	1	0	0	0	5	0	40	0	0	5	AC T2aN1
30007	10	40	0	0.1	0.1	5	15	0.1	10	1	0.1	0	0	7	0	20	5	10	1	0.1	0	0	1	0.1	0	40	0	0	30	AC T2aN1
4362	20	1	0	10	5	80	20	10	10	0.1	0	0		17	0.1		30	30		20	0	0	20	1	1	20	0		20	AC T2aN0
4487	20	0.1	0	20	10	60	40	30	10	1	0	0		56	0.1		10	30		10	0	0	0	5	0.1	30			30	SCC T2aN0
10402	30	5	0	15	5	60	40	30	10	1	1	0		5	0.1		20	0		10	0	0.1	30	5	20	0	10		30	AC T2aN0
19284	40	1	0	20	10	70	30	80	20	0.1	0.1	0		65	0.1		5	10		2	0	0	3	10	5	0	10		30	AC T2bN0
19788	1	0	0	10	0	50	50	40	5	0.1	0	0		8	0.1		1	0		1	0	0.1	1	0	0.1	10	1		30	AC T1aN0
29744	40	0	0	30	10	60	40	30	10	1	1	0		27	0		10	1		1	0	0	0	1	0	10	10		20	AC T1bN0
35786	50	1	0	10	1	30	70	50	20	0.1	1	0		28	0		0.1	0		5	0	0	5	10	0	30			10	SCC T2aN1
36519	30	20	0	30	10	30	70	30	40	0.1	0	0		63	0		15	2		10	0	0	20	5	5	0	0		50	AC T2aN2
44959	50	5	0	25	20	30	70	40	20	10	0	0.1		81	0.1		10	1		1	0	0	10	0.1	0	40			30	SCC T2aN1
50968	10	0	0	10	1	50	50	20	10	1	0	0		18	0		10	0		0	0	0	15	5	0.1	0	0		40	AC T2aN0
52275	10	50	0	1	0	10	90	50	50	1	0	0		28	0		1	0		5	0	0	1	0	0	25			5	AC T1bN0
52860	20	0	0	20	5	70	30	20	1	1	0	0		9	0		5	0		5	0	0	10	5	0	0	10		0	AC T1bN0
56827	40	0	0	5	5	30	70	10	30	0.1	0	0		43	0		1	0		1	0	0	5	1	1	0	0		20	AC T1bN0
57707	40	70	0	20	20	10	90	40	60	5	5	0		49	0.1		10	20		15	0.1	0	5	5	0	30	0		10	CApleoSCC T1bN2
60286	20	70	0	0.5	0	30	70	10	50	1	0	0		16	0		5	5		1	0	0	5	1	0.5	20			10	AdenosquamT2aN2
102291	10	20	0	1	5	30	70	50	20	2	0.1	0		19	0		10	5		30	0	0	30	1	5	0	0		40	AC T2aN0
102870	30	5	0	15	5	60	40	30	10	5	1	0		49	0.1		20	0		10	0	0.1	30	5	20	0	10		30	AC T1bN0
	28.0606	13.16	0.169231	18.3879	7.00758	36.9697	58.9394	18.2485	32.0606	7.12879	2.67576	0.0030303	3.42653	31.6683	0.0424242	16.9041	5.12727	8.59394	10.1653	5.4	0.0181818	0.0681818	6.24545	4.46818	1.87121	28.9394	3.47059	1.4102	22.5758	mean
	17.9245	23.3111	1.2446	13.7392	11.4523	19.4715	18.4915	17.354	20.224	13.2741	6.58275	0.0172733	6.1505	22.2311	0.127775	15.6208	7.0416	10.9225	8.81366	6.23573	0.123922	0.297248	7.73965	7.21155	4.29733	16.1606	5.31546	4.40541	13.7069	standard dev.
Supplementary table 1: Raw data are given for all cases. How percentages or numbers were counted is described in methods. DG = diagnosis, TNM = T, N and M stages are given according to the 8th edition of the TNM system; SCC = squamous cell carcinoma, AC = adenocarcinoma, 3 cases of pleomorphic carcinomas with either AC or SCC component were included, as well as one case of adenosquamous carcinoma
